# Supplementary material for: Microenvironmental IL-6 inhibits anti-cancer immune responses generated by cytotoxic chemotherapy
Source: Nat Commun. 2021 Oct 28;12:6218. doi: 10.1038/s41467-021-26407-4 (PMC8553783; doi:10.1038/s41467-021-26407-4)
Supplement: Supplementary file 4 — Source Data [file 41467_2021_26407_MOESM4_ESM.xlsx]

## Sheet: Fig 1a
Percent survival of WT animals treated with doxorubicin or untreated							0 = alive mouse
							1 = diseases mouse
Experiment #	Days Post-Injection	WT – Untreated	WT – DOX only
1	15	1
1	15	1
1	18	1
1	18	1
1	19	1
1	21	1
2	13	1
2	12	1
2	13	1
2	12	1
2	13	1
1	20		1
1	21		1
1	26		1
1	28		1
1	29		1
1	29		1
1	30		1
1	31		1
1	32		1
1	37		1
2	15		1
2	22		1
2	15		1
2	15		1
2	15		1

## Sheet: Fig 1b
Percent survival of WT & Rag-2-KO animals treated with doxorubicin or untreated							0 = alive mouse
							1 = diseases mouse
Experiment #	Days Post-Injection	WT – Untreated	WT – DOX only	Rag-2 KO – Untreated	Rag-2 KO – DOX only
1	15	1
1	15	1
1	17	1
1	17	1
1	17	1
1	16		1
1	20		1
1	27		1
1	34		1
1	44		1
1	17			1
1	18			1
1	18			1
1	19			1
1	20				1
1	25				1
1	28				1
1	29				1
1	35				1

## Sheet: Fig 1c
Percent survival of WT & IL-6 KO animals treated with doxorubicin or untreated							0 = alive mouse
							1 = diseases mouse
Experiment #	Days Post-Injection	WT – Untreated	WT – DOX only	IL-6 KO – Untreated	IL-6 KO – DOX only
1	13	1
1	13	1
1	12	1
1	13	1
1	13	1
2	13	1
2	13	1
2	12	1
2	13	1
2	13	1
3	15	1
3	15	1
3	18	1
4	18	1
4	19	1
4	21	1
1	15		1
1	22		1
1	15		1
1	15		1
1	15		1
2	120		0
2	39		1
2	22		1
2	111		1
2	13		1
3	20		1
3	21		1
3	26		1
3	28		1
3	29		1
4	29		1
4	30		1
4	31		1
4	32		1
4	37		1
1	13			1
1	13			1
1	13			1
1	13			1
1	13			1
1	13			1
1	13			1
1	15			1
1	13			1
1	13			1
2	10			1
2	11			1
2	13			1
2	13			1
2	13			1
2	12			1
2	11			1
2	10			1
2	12			1
2	12			1
3	14			1
3	17			1
3	18			1
3	18			1
3	20			1
1	42				1
1	120				0
1	120				0
1	39				1
1	26				1
1	120				0
1	120				0
1	22				1
1	31				1
1	120				0
2	120				0
2	120				0
2	120				0
2	120				0
2	120				0
2	88				1
2	120				0
2	120				0
2	120				0
2	120				0
3	20				1
3	42				1
3	48				1
3	62				1
3	120				0
4	120				0
4	120				0
4	120				0
4	120				0
4	120				0

## Sheet: Fig 1d
Leukemic burden of WT & IL-6 KO animals treated with doxorubicin or untreated
Relative luminescence units (Flux)
Experiment #	WT – Untreated	WT – D2 post-DOX	WT – D8 post-DOX	IL-6 KO – Untreated	IL-6 KO – D2 post-DOX	IL-6 KO – D8 post-DOX
1	656000	1110000	7380000	826000	1100000	457000
1	1100000	605000	137000000	888000	608000	446000
1	454000	359000	1540000	1070000	415000	871000
1	743000	535000	1980000	1520000	8400000	91400000
1	879000	517000	609000	884000	432000	1170000
2	4760000	855000	1260000	1360000	1580000	408000
2	1910000	1090000	684000	5440000	711000	346000
2	2090000	2240000	36000000	2350000	1330000	340000
2	1930000	380000	725000	10200000	492000	379000
2	1060000	405000	859000	435000	2990000	399000

## Sheet: Fig 1e
IL-6 concentration in the bone marrow and tumor burden of WT & IL-6 KO untreated leukemia bearing animals
IL-6 concentration [pg/mL]
Experiment #	WT – ALL – D8 Untreated	WT – PBS – D8 Untreated	IL-6 KO – ALL – D8 Untreated
1	197.19	59.1672	0
1	150.522	49.4465	0
1	128.427	26.776	0
1	115.125	45.8767	0
2	157.731	53.5839	0
2	100.21	108.743	0
2	132.368	107.85	0
2	223.543	58.1609	0
Tumor burden percentage (mCherry+ cells)
Experiment #	WT – ALL – D8 Untreated	WT – PBS – D8 Untreated	IL-6 KO – ALL – D8 Untreated
1	69.1	0.4	72.8
1	74.5	1	69.9
1	71.3	1	59.7
1	70.6	0.5
1	68.8	0.4
2	80.6		67.9
2	79.2		72.4
2	79		84.6
2	79.5
2	74.7

## Sheet: Fig 2b
Normalized fluorescence intensity of IL-6R expression in the bone marrow of WT & IL-6 KO leukemia bearing animals treated with doxorubicin or untreated
Experiment #	D0 WT mCherry-	D0 WT mCherry+	D0 IL-6 KO mCherry-	D0 IL-6 KO mCherry+	D2 WT mCherry-	D2 WT mCherry+	D2 IL-6 KO mCherry-	D2 IL-6 KO mCherry+
1	77.1	7.7	87.5	6.4	320	31	320	31
1	71.9	6.5	83.2	7.7	301	22	301	22
1	81.5	3.8	102.1	6.4	340	39	340	39
1							339	33
2	167	1	195	24.1	319	31.8	274	34.8
2	207	30.6	207	21.9	284	28.8	318	35.9
2	220	21.1	241	30.6	316	27.4	328	29.2

## Sheet: Fig 2c
Percent survival and dose-response of B-ALL cells in culture treated with doxorubicin and stimulated with shown factors
			None						IL-6
			Experiment #						Experiment #
	DOX (nM)	1	2	3	4		DOX (nM)	1	2	3	4
	100	0.00351092	0.00584324	0.00175249	0.00144665		100	0.00381146	0.00475438	0.00161583	0.00130926
	50	0.0039754	0.00657468	0.00198562	0.00221443		50	0.00338797	0.00507024	0.00180072	0.00189923
	25	0.00864068	0.0117613	0.00348086	0.00485719		25	0.00575818	0.00969994	0.00311911	0.00598865
	15	0.116728	0.0542432	0.0219302	0.0381464		15	0.0749724	0.113474	0.0205314	0.0388091
	10	0.408591	0.334054	0.122489	0.180217		10	0.315941	0.273344	0.105808	0.180346
	7.5	0.584547	0.535641	0.277126	0.387008		7.5	0.527184	0.585911	0.252985	0.37895
	5	0.7854	0.866138	0.535144	0.667763		5	0.752115	0.812518	0.520642	0.647833
	2.5	0.934177	0.910007	0.80055	0.898896		2.5	0.882886	0.952198	0.794826	0.87562
	1	0.985229	1.03392	0.892017	0.982681		1	0.936267	0.968789	0.88815	0.976652
	0.5	1.00923	0.940105	0.932405	1.02066		0.5	0.966103	0.930928	0.913127	0.994327
	0	1	1	1	1		0	0.960366	0.932034	0.952353	0.991478
			sIL-6R						IL-6 + sIL-6R
			Experiment #						Experiment #
	DOX (nM)	1	2	3	4		DOX (nM)	1	2	3	4
	100	0.00361338	0.00473776	0.00172837	0.00143857		100	0.00179644	0.00501205	0.00171229	0.00144665
	50	0.00338797	0.00509517	0.00187307	0.00136583		50	0.00411884	0.00485413	0.00208209	0.00181033
	25	0.00476774	0.0104397	0.00330401	0.00475213		25	0.00518441	0.0102818	0.00285382	0.00467939
	15	0.0673153	0.105054	0.0200572	0.0320607		15	0.0637156	0.115402	0.0183449	0.0325537
	10	0.321748	0.367509	0.101516	0.185228		10	0.300805	0.392162	0.0921423	0.180702
	7.5	0.524773	0.597448	0.233829	0.380736		7.5	0.551214	0.598013	0.230155	0.358664
	5	0.750646	0.83082	0.522362	0.636632		5	0.763447	0.796127	0.4954	0.626287
	2.5	0.865646	0.90256	0.775235	0.846623		2.5	0.953473	0.929208	0.753651	0.85919
	1	0.960953	0.954725	0.875907	0.939313		1	0.98527	0.937919	0.828019	0.936242
	0.5	0.950803	0.946006	0.906382	0.959866		0.5	1.00224	0.937777	0.870408	0.964715
	0	0.915984	0.935608	0.972816	0.967091		0	0.957329	0.947664	0.945102	0.974898

## Sheet: Fig 2d
Percent survival and dose-response of B-ALL cells in culture treated with doxorubicin and stimulated with shown factors
		None			IL-6			IL-10			GM-CSF
		Experiment #			Experiment #			Experiment #			Experiment #
	DOX (nM)	1		DOX (nM)	1		DOX (nM)	1		DOX (nM)	1
	100	0.0043462		100	0.00461898		100	0.00316066		100	0.00322651
	50	0.00397341		50	0.00427953		50	0.00301799		50	0.00261194
	25	0.00541912		25	0.00604347		25	0.00378072		25	0.00384657
	15	0.027632		15	0.0387825		15	0.0319798		15	0.0287972
	10	0.175758		10	0.199459		10	0.165024		10	0.184526
	7.5	0.342896		7.5	0.366712		7.5	0.311062		7.5	0.363526
	5	0.685491		5	0.706013		5	0.651069		5	0.685589
	2.5	0.87186		2.5	0.898798		2.5	0.881013		2.5	0.916927
	1	0.938835		1	0.981272		1	0.994791		1	0.99556
	0.5	1.03854		0.5	1.00406		0.5	0.992909		0.5	0.995581
	0	1		0	1.01459		0	1.05925		0	0.97071
		IL-12			IL-15			VEGF
		Experiment #			Experiment #			Experiment #
	DOX (nM)	1		DOX (nM)	1		DOX (nM)	1
	100	0.00316715		100	0.00370844		100	0.00452199
	50	0.00314987		50	0.0035472		50	0.00434014
	25	0.00562024		25	0.00481982		25	0.00558884
	15	0.0375738		15	0.028274		15	0.0277321
	10	0.223923		10	0.189908		10	0.167538
	7.5	0.408516		7.5	0.36288		7.5	0.346375
	5	0.714934		5	0.694129		5	0.703728
	2.5	0.862321		2.5	0.905706		2.5	0.897046
	1	0.957716		1	1.02182		1	0.981909
	0.5	1.01441		0.5	1.0397		0.5	0.966288
	0	1.00281		0	1.04949		0	1.01472

## Sheet: Fig 2e
Percent survival and dose-response of B-ALL cells treated with doxorubicin and in co-culture with bone marrow stromal cells from WT & IL-6 KO mice
		No co-culture			WT – BMSC			IL-6 KO – BMSC
		Experiment #			Experiment #			Experiment #
	DOX (nM)	1		DOX (nM)	1		DOX (nM)	1
	100	0.00128881		100	0.012988		100	0.0183631
	50	0.00332694		50	0.0132478		50	0.0166846
	25	0.0334193		25	0.039144		25	0.0421612
	15	0.19521		15	0.167126		15	0.145166
	10	0.485044		10	0.386724		10	0.38103
	7.5	0.67372		7.5	0.55461		7.5	0.605543
	5	0.857031		5	0.738261		5	0.764417
	2.5	1.0119		2.5	0.910842		2.5	0.973664
	1	1.0493		1	0.986433		1	1.0687
	0.5	1.09088		0.5	0.946489		0.5	1.00671
	0	1		0	0.932033		0	0.987636

## Sheet: Fig 2f
Normalized fluorescence intensity of p-STAT3 expression in the bone marrow of WT & IL-6 KO leukemia bearing animals treated with doxorubicin or untreated
Experiment #	D0 WT mCherry-	D0 WT mCherry+	D0 IL-6 KO mCherry-	D0 IL-6 KO mCherry+	D2 WT mCherry-	D2 WT mCherry+	D2 IL-6 KO mCherry-	D2 IL-6 KO mCherry+
1	47	22	0	0	69	2	111.9	28.9
1	16.1	0	22	7	59	22	100.1	32
1	16	0	24.9	11.1	136	25	72.1	38
1	0	0	26	13.9	93	24
2	72	11	29	9	70	42	62	30
2	71	20	45	26	66	12	146	42
2	52	25	28	22	75	42	115	92

[truncated: 27 more sheets: Fig 3a-h, Fig 4a, Fig 4b, Fig 4d-e, Fig 5a, Fig 5b, Fig 5c, Fig 5e, Fig 5f, Fig 6a, Fig 6b, Fig 6c-d, Fig 6e-f, Fig 6g-h, Sup Fig 1b, Sup Fig 1c, Sup Fig 1d, Sup Fig 1e, Sup Fig 2c, Sup Fig 2d …]
